# Supplementary material for: Increased clonality among Neisseria gonorrhoeae isolates during the COVID-19 pandemic in Amsterdam, the Netherlands
Source: Microb Genom. 2023 Apr 6;9(4):mgen000975. doi: 10.1099/mgen.0.000975 (PMC10210945; doi:10.1099/mgen.0.000975)
Supplement: Supplementary material 2 [file mgen-9-975-s002.xlsx]

## Sheet: Blad1
Isolate number	ENA accession	PubMLST ID	Month	Lockdown	Anatomical location	seks	HIV status	Sexwork	Sexgroup	Number of sex partners in last 6 months	Age	Country of origin	Symptoms	Azithromcyin	Ceftriaxone	MLST
NG_AMS0584	ERS13440863	117217	Jan-20	before	Anus	Male	Negative	No	MSM	10--19	25-34	Asia	No	0.125	0.094	7827
NG_AMS0585	ERS13440864	117218	Jan-20	before	Anus	Male	Negative	No	MSM	≥50	25-34	Europe+Turkey	No	0.75	0.012	1580
NG_AMS0586	ERS13440865	117219	Jan-20	before	Anus	Male	Negative	No	MSM	10--19	25-34	The Netherlands	No	0.064	< 0.002	11706
NG_AMS0587	ERS13440866	117220	Jan-20	before	Anus	Male	Negative	No	MSM	20--49	25-34	The Netherlands	No	0.25	0.003	8156
NG_AMS0589	ERS13440867	117221	Jan-20	before	Anus	Male	Negative	No	MSM	2--4	<25	M-S America	No	0.75	0.008	9363
NG_AMS0590	ERS13440868	117222	Jan-20	before	Anus	Male	Negative	No	MSM	5--9	25-34	The Netherlands	No	1	0.004	7822
NG_AMS0591	ERS13440869	117223	Jan-20	before	Anus	Male	Negative	No	MSM	2--4	25-34	Suriname + Dutch Antilles	Yes	0.19	0.004	13266
NG_AMS0592	ERS13440870	117224	Jan-20	before	Urethra	Male	Positive	No	MSM	20--49	35-44	M-S America	Yes	0.19	0.004	8143
NG_AMS0593	ERS13440871	117225	Jan-20	before	Anus	Male	Negative	No	MSM	20--49	35-44	The Netherlands	No	0.75	0.006	9363
NG_AMS0594	ERS13440872	117226	Jan-20	before	Vagina	Female	Negative	No	female	2--4	<25	Suriname + Dutch Antilles	No	0.125	0.006	11990
NG_AMS0595	ERS13440873	117227	Jan-20	before	Anus	Male	Negative	Yes	MSM	≥50	<25	Suriname + Dutch Antilles	No	1	0.004	11706
NG_AMS0596	ERS13440874	117228	Jan-20	before	Anus	Male	Negative	Yes	MSM	≥50	<25	M-S America	No	0.19	0.002	13292
NG_AMS0597	ERS13440875	117229	Jan-20	before	Anus	Male	Negative	No	MSM	10--19	25-34	Europe+Turkey	No	0.19	0.003	1580
NG_AMS0598	ERS13440876	117230	Jan-20	before	Anus	Male	Negative	No	MSM	10--19	25-34	The Netherlands	No	0.19	0.012	7822
NG_AMS0600	ERS13440877	117231	Jan-20	before	Anus	Male	Negative	No	MSM	2--4	25-34	The Netherlands	No	0.064	0.006	10314
NG_AMS0601	ERS13440878	117232	Jan-20	before	Anus	Male	Negative	No	MSM	10--19	35-44	Europe+Turkey	No	0.094	0.003	1599
NG_AMS0602	ERS13440879	117233	Jan-20	before	Anus	Male	Negative	No	MSM	5--9	<25	M-S America	No	0.125	0.002	13266
NG_AMS0603	ERS13440880	117234	Jan-20	before	Anus	Male	Positive	No	MSM	10--19	≥45	Asia	No	1.5	0.008	9363
NG_AMS0604	ERS13440881	117235	Jan-20	before	Anus	Male	Negative	No	MSM	5--9	35-44	Other	No	1	0.006	14591
NG_AMS0605	ERS13440882	117236	Jan-20	before	Urethra	Male	Negative	No	MSM	5--9	25-34	The Netherlands	No	0.25	0.003	8156
NG_AMS0606	ERS13440883	117237	Jan-20	before	Urethra	Male	Negative	No	MSM	10--19	35-44	The Netherlands	Yes	0.032	0.006	1587
NG_AMS0607	ERS13440884	117238	Jan-20	before	Anus	Male	Negative	No	MSM	≥50	35-44	Europe+Turkey	Yes	0.19	0.023	7822
NG_AMS0608	ERS13440885	117239	Jan-20	before	Anus	Male	Negative	No	MSM	10--19	35-44	The Netherlands	No	0.19	0.002	8156
NG_AMS0609	ERS13440886	117240	Jan-20	before	Anus	Male	Positive	No	MSM	20--49	25-34	The Netherlands	No	0.094	0.008	1583
NG_AMS0610	ERS13440887	117241	Jan-20	before	Anus	Male	Positive	No	MSM	10--19	35-44	The Netherlands	No	0.094	0.016	1587
NG_AMS0611	ERS13440888	117242	Jan-20	before	Urethra	Male	Positive	No	MSM	10--19	35-44	M-S America	No	0.032	0.006	1587
NG_AMS0612	ERS13440889	117243	Jan-20	before	Anus	Male	Positive	No	MSM	2--4	35-44	Suriname + Dutch Antilles	Yes	0.25	0.004	13732
NG_AMS0613	ERS13440890	117244	Jan-20	before	Urethra	Male	Positive	No	MSM	2--4	35-44	Europe+Turkey	Yes	0.19	0.003	13732
NG_AMS0614	ERS13440891	117245	Jan-20	before	Anus	Male	Positive	No	MSM	20--49	≥45	The Netherlands	No	0.19	0.012	7822
NG_AMS0615	ERS13440892	117246	Jan-20	before	Anus	Male	Negative	No	MSM	5--9	<25	M-S America	No	1	0.012	9363
NG_AMS0616	ERS13440893	117247	Jan-20	before	Urethra	Male	Positive	No	MSM	20--49	≥45	Europe+Turkey	No	0.75	0.004	11706
NG_AMS0617	ERS13440894	117248	Jan-20	before	Anus	Male	Negative	No	MSM	20--49	35-44	The Netherlands	No	0.5	0.003	-
NG_AMS0618	ERS13440895	117249	Jan-20	before	Anus	Male	Negative	No	MSM	10--19	25-34	The Netherlands	No	0.5	0.012	10314
NG_AMS0619	ERS13440896	117250	Jan-20	before	Anus	Male	Positive	No	MSM	5--9	25-34	The Netherlands	No	0.19	0.004	1599
NG_AMS0620	ERS13440897	117251	Jan-20	before	Anus	Male	Negative	No	MSM	20--49	35-44	Asia	No	0.125	0.004	13266
NG_AMS0621	ERS13440898	117252	Jan-20	before	Anus	Male	Negative	No	MSM	5--9	25-34	The Netherlands	No	0.19	0.003	8156
NG_AMS0622	ERS13440899	117253	Jan-20	before	Anus	Male	Positive	No	MSM	0-1	25-34	The Netherlands	No	0.19	0.006	7822
NG_AMS0623	ERS13440900	117254	Jan-20	before	Anus	Male	Negative	No	MSM	5--9	25-34	The Netherlands	No	0.19	0.012	1583
NG_AMS0624	ERS13440901	117255	Jan-20	before	Anus	Male	Negative	No	MSM	20--49	25-34	The Netherlands	No	0.19	0.003	8156
NG_AMS0625	ERS13440902	117256	Jan-20	before	Anus	Male	Negative	No	MSM	5--9	25-34	The Netherlands	No	0.094	0.003	8156
NG_AMS0626	ERS13440903	117257	Jan-20	before	Urethra	Male	Negative	No	MSM	5--9	25-34	The Netherlands	No	0.094	< 0.002	8156
NG_AMS0627	ERS13440904	117258	Jan-20	before	Cervix	Female	Negative	No	female	5--9	<25	The Netherlands	No	0.19	0.008	10314
NG_AMS0628	ERS13440905	117259	Jan-20	before	Urethra	Male	Negative	No	MSM	2--4	25-34	Asia	Yes	1.5	0.008	9363
NG_AMS0629	ERS13440906	117260	Jan-20	before	Anus	Male	Negative	No	MSM	20--49	25-34	Europe+Turkey	No	0.125	0.008	1583
NG_AMS0630	ERS13440907	117261	Jan-20	before	Urethra	Male	Negative	No	MSM	10--19	35-44	Europe+Turkey	No	0.094	0.006	1583
NG_AMS0631	ERS13440908	117262	Jan-20	before	Urethra	Male	Negative	No	MSM	5--9	≥45	The Netherlands	No	0.19	0.002	15183
NG_AMS0632	ERS13440909	117263	Jan-20	before	Anus	Male	Positive	No	MSM	≥50	<25	The Netherlands	No	0.094	0.002	8156
NG_AMS0633	ERS13440910	117264	Jan-20	before	Anus	Male	Negative	No	MSM	10--19	25-34	Africa	No	0.125	0.002	11706
NG_AMS0634	ERS13440911	117265	Jan-20	before	Anus	Male	Negative	No	MSM	10--19	35-44	Suriname + Dutch Antilles	No	0.125	0.003	8156
NG_AMS0635	ERS13440912	117266	Jan-20	before	Urethra	Male	Positive	No	MSM	20--49	25-34	Suriname + Dutch Antilles	Yes	0.094	0.002	8156
NG_AMS0636	ERS13440913	117267	Jan-20	before	Urethra	Male	Negative	No	MSM	5--9	25-34	Europe+Turkey	No	0.125	0.008	7827
NG_AMS0637	ERS13440914	117268	Jan-20	before	Urethra	Male	Negative	No	MSW	2--4	25-34	The Netherlands	No	0.19	0.012	7363
NG_AMS0638	ERS13440915	117269	Jan-20	before	Anus	Male	Unknown	No	MSM	2--4	<25	The Netherlands	No	1	0.008	11422
NG_AMS0639	ERS13440916	117270	Jan-20	before	Anus	Male	Negative	No	MSM	2--4	25-34	The Netherlands	No	0.125	0.023	7827
NG_AMS0640	ERS13440917	117271	Jan-20	before	Anus	Male	Negative	No	MSM	20--49	25-34	The Netherlands	No	0.5	0.003	11428
NG_AMS0641	ERS13440918	117272	Jan-20	before	Anus	Male	Positive	No	MSM	20--49	≥45	The Netherlands	No	0.19	0.002	8156
NG_AMS0642	ERS13440919	117273	Jan-20	before	Anus	Male	Positive	No	MSM	10--19	35-44	Suriname + Dutch Antilles	No	0.19	0.004	8143
NG_AMS0643	ERS13440920	117274	Jan-20	before	Anus	Male	Positive	Yes	MSM	≥50	35-44	Suriname + Dutch Antilles	No	0.38	0.012	7822
NG_AMS0644	ERS13440921	117275	Jan-20	before	Anus	Male	Negative	No	MSM	20--49	25-34	The Netherlands	No	1	0.008	9363
NG_AMS0645	ERS13440922	117276	Jan-20	before	Urethra	Male	Negative	No	MSM	2--4	25-34	The Netherlands	Yes	0.125	0.003	8143
NG_AMS0646	ERS13440923	117277	Jan-20	before	Urethra	Male	Negative	No	MSM	5--9	25-34	The Netherlands	Yes	0.047	0.002	13914
NG_AMS0647	ERS13440924	117278	Jan-20	before	Anus	Male	Negative	No	MSM	10--19	≥45	The Netherlands	No	0.19	0.008	1583
NG_AMS0648	ERS13440925	117279	Jan-20	before	Anus	Male	Negative	Yes	MSM	20--49	35-44	The Netherlands	No	0.125	0.003	1599
NG_AMS0649	ERS13440926	117280	Jan-20	before	Anus	Male	Positive	No	MSM	10--19	35-44	The Netherlands	No	0.125	0.002	8156
NG_AMS0650	ERS13440927	117281	Jan-20	before	Anus	Male	Negative	No	MSM	10--19	<25	The Netherlands	No	0.19	0.008	1583
NG_AMS0651	ERS13440928	117282	Jan-20	before	Vagina	Female	Negative	No	female	2--4	<25	Europe+Turkey	No	0.032	0.003	1588
NG_AMS0652	ERS13440929	117283	Jan-20	before	Anus	Male	Negative	No	MSM	5--9	25-34	The Netherlands	No	0.19	0.006	1583
NG_AMS0653	ERS13440930	117284	Jan-20	before	Anus	Male	Negative	No	MSM	5--9	35-44	The Netherlands	No	0.125	0.003	8143
NG_AMS0654	ERS13440931	117285	Jan-20	before	Anus	Male	Negative	No	MSM	20--49	35-44	Africa	No	0.19	0.003	8143
NG_AMS0655	ERS13440932	117286	Jan-20	before	Anus	Male	Negative	No	MSM	20--49	≥45	The Netherlands	No	0.19	0.003	8143
NG_AMS0656	ERS13440933	117287	Jan-20	before	Urethra	Male	Negative	No	MSW	5--9	<25	Suriname + Dutch Antilles	No	0.064	0.008	11990
NG_AMS0657	ERS13440934	117288	Jan-20	before	Urethra	Male	Positive	No	MSM	20--49	≥45	The Netherlands	Yes	0.19	0.008	10314
NG_AMS0658	ERS13440935	117289	Jan-20	before	Anus	Male	Negative	No	MSM	2--4	<25	The Netherlands	No	0.25	0.094	7827
NG_AMS0659	ERS13440936	117290	Jan-20	before	Anus	Male	Negative	Yes	MSM	20--49	<25	The Netherlands	No	0.125	0.003	8156
NG_AMS0660	ERS13440937	117291	Jan-20	before	Cervix	Female	Negative	No	female	2--4	35-44	Asia	No	0.032	0.004	8163
NG_AMS0661	ERS13440938	117292	Jan-20	before	Anus	Male	Negative	No	MSM	2--4	≥45	The Netherlands	No	0.047	< 0.002	11706
NG_AMS0662	ERS13440939	117293	Jan-20	before	Anus	Male	Positive	No	MSM	5--9	≥45	The Netherlands	No	0.125	0.006	10314
NG_AMS0663	ERS13440940	117294	Jan-20	before	Anus	Male	Negative	Yes	MSM	≥50	<25	Europe+Turkey	No	1	0.006	11422
NG_AMS0664	ERS13440941	117295	Jan-20	before	Urethra	Male	Negative	Yes	MSM	20--49	25-34	The Netherlands	Yes	1.5	0.008	9363
NG_AMS0665	ERS13440942	117296	Jan-20	before	Urethra	Male	Negative	No	MSW	5--9	<25	Suriname + Dutch Antilles	Yes	0.19	0.003	8156
NG_AMS0666	ERS13440943	117297	Feb-20	before	Anus	Male	Positive	Yes	MSM	20--49	25-34	The Netherlands	Yes	0.19	0.003	7822
NG_AMS0667	ERS13440944	117298	Feb-20	before	Urethra	Male	Positive	No	MSM	5--9	25-34	Africa	Yes	0.25	0.002	7822
NG_AMS0668	ERS13440945	117299	Feb-20	before	Anus	Male	Negative	No	MSM	5--9	25-34	Europe+Turkey	No	0.19	0.006	10314
NG_AMS0669	ERS13440946	117300	Feb-20	before	Anus	Male	Negative	No	MSM	10--19	25-34	Asia	No	0.125	0.016	7363
NG_AMS0670	ERS13440947	117301	Feb-20	before	Anus	Male	Positive	No	MSM	5--9	35-44	The Netherlands	No	0.19	0.008	1583
NG_AMS0671	ERS13440948	117302	Feb-20	before	Anus	Male	Positive	No	MSM	5--9	35-44	M-S America	No	0.25	0.008	10314
NG_AMS0672	ERS13440949	117303	Feb-20	before	Urethra	Male	Negative	No	MSM	10--19	35-44	Asia	Yes	0.5	0.002	-
NG_AMS0673	ERS13440950	117304	Feb-20	before	Anus	Male	Negative	No	MSM	10--19	25-34	Suriname + Dutch Antilles	Yes	0.19	0.003	7822
NG_AMS0674	ERS13440951	117305	Feb-20	before	Urethra	Male	Negative	No	MSW	0-1	<25	Suriname + Dutch Antilles	No	0.125	< 0.002	8135
NG_AMS0675	ERS13440952	117306	Feb-20	before	Urethra	Male	Negative	No	MSM	5--9	25-34	M-S America	No	0.064	0.004	1587
NG_AMS0676	ERS13440953	117307	Feb-20	before	Anus	Male	Negative	No	MSM	20--49	25-34	M-S America	No	0.19	0.008	1583
NG_AMS0677	ERS13440954	117308	Feb-20	before	Urethra	Male	Negative	No	MSM	2--4	35-44	The Netherlands	Yes	0.19	0.004	1580
NG_AMS0678	ERS13440955	117309	Feb-20	before	Anus	Male	Negative	No	MSM	2--4	25-34	The Netherlands	Yes	0.125	0.004	11971
NG_AMS0679	ERS13440956	117310	Feb-20	before	Urethra	Male	Negative	No	MSM	0-1	25-34	The Netherlands	Yes	0.38	0.003	8156
NG_AMS0680	ERS13440957	117311	Feb-20	before	Anus	Male	Positive	No	MSM	10--19	25-34	The Netherlands	No	0.25	0.012	1583
NG_AMS0681	ERS13440958	117312	Feb-20	before	Anus	Male	Negative	No	MSM	10--19	25-34	Europe+Turkey	No	0.047	< 0.002	11706
NG_AMS0682	ERS13440959	117313	Feb-20	before	Anus	Male	Negative	No	MSM	2--4	25-34	The Netherlands	No	0.19	0.003	13292
NG_AMS0683	ERS13440960	117314	Feb-20	before	Urethra	Male	Negative	No	MSM	2--4	25-34	Other	No	0.19	0.003	13292
NG_AMS0684	ERS13440961	117315	Feb-20	before	Anus	Male	Negative	No	MSM	20--49	25-34	Asia	No	0.19	0.003	8156
NG_AMS0685	ERS13440962	117316	Feb-20	before	Urethra	Male	Negative	No	MSM	2--4	35-44	Asia	No	0.19	0.003	7822
NG_AMS0686	ERS13440963	117317	Feb-20	before	Urethra	Male	Unknown	No	MSW	2--4	<25	The Netherlands	Yes	0.047	< 0.002	8135
NG_AMS0687	ERS13440964	117318	Feb-20	before	Anus	Male	Negative	No	MSM	10--19	25-34	The Netherlands	No	1.5	0.008	11422
NG_AMS0688	ERS13440965	117319	Feb-20	before	Urethra	Male	Negative	No	MSM	2--4	25-34	Europe+Turkey	No	0.125	0.003	11706
NG_AMS0689	ERS13440966	117320	Feb-20	before	Anus	Male	Negative	No	MSM	0-1	35-44	The Netherlands	No	0.19	0.023	7827
NG_AMS0690	ERS13440967	117321	Feb-20	before	Anus	Male	Negative	No	MSM	5--9	25-34	The Netherlands	No	0.38	0.003	15183
NG_AMS0691	ERS13440968	117322	Feb-20	before	Anus	Male	Negative	No	MSM	≥50	25-34	Asia	Yes	0.125	0.004	10314
NG_AMS0692	ERS13440969	117323	Feb-20	before	Anus	Male	Negative	No	MSM	20--49	25-34	The Netherlands	No	1.5	0.004	10314
NG_AMS0693	ERS13440970	117324	Feb-20	before	Urethra	Male	Positive	Yes	MSM	20--49	<25	M-S America	Yes	0.19	0.003	7369
NG_AMS0694	ERS13440971	117325	Feb-20	before	Anus	Male	Negative	No	MSM	5--9	35-44	The Netherlands	No	0.016	< 0.002	11706
NG_AMS0695	ERS13440972	117326	Feb-20	before	Anus	Male	Negative	No	MSM	20--49	25-34	M-S America	No	0.25	0.023	7363
NG_AMS0696	ERS13440973	117327	Feb-20	before	Anus	Male	Negative	Yes	transgender	≥50	<25	M-S America	No	0.125	0.006	1583
NG_AMS0697	ERS13440974	117328	Feb-20	before	Anus	Male	Negative	No	MSM	5--9	25-34	Europe+Turkey	No	0.064	0.002	11706
NG_AMS0698	ERS13440975	117329	Feb-20	before	Anus	Male	Negative	No	MSM	20--49	≥45	The Netherlands	No	1	0.002	9362
NG_AMS0699	ERS13440976	117330	Feb-20	before	Urethra	Male	Negative	No	MSW	5--9	<25	Suriname + Dutch Antilles	Yes	0.023	0.002	8112
NG_AMS0700	ERS13440977	117331	Feb-20	before	Urethra	Male	Negative	No	MSM	10--19	<25	Europe+Turkey	Yes	0.19	0.016	10314
NG_AMS0701	ERS13440978	117332	Feb-20	before	Anus	Male	Negative	No	MSM	20--49	≥45	The Netherlands	Yes	0.032	0.006	1587
NG_AMS0702	ERS13440979	117333	Feb-20	before	Anus	Male	Negative	No	MSM	5--9	25-34	Europe+Turkey	No	0.25	0.006	10314
NG_AMS0703	ERS13440980	117334	Feb-20	before	Urethra	Male	Negative	Yes	MSM	20--49	25-34	The Netherlands	Yes	0.064	0.003	1599
NG_AMS0704	ERS13440981	117335	Feb-20	before	Vagina	Female	Negative	Yes	female	≥50	≥45	Asia	No	0.19	0.006	1599
NG_AMS0705	ERS13440982	117336	Feb-20	before	Anus	Male	Positive	No	MSM	2--4	≥45	M-S America	No	0.032	0.003	1583
NG_AMS0706	ERS13440983	117337	Feb-20	before	Anus	Male	Positive	No	MSM	2--4	35-44	Asia	No	0.125	0.008	1583
NG_AMS0707	ERS13440984	117338	Feb-20	before	Anus	Male	Negative	No	MSM	2--4	25-34	The Netherlands	No	0.094	0.003	1599
NG_AMS0708	ERS13440985	117339	Feb-20	before	Anus	Male	Negative	No	MSM	10--19	25-34	The Netherlands	No	0.38	0.003	11706
NG_AMS0709	ERS13440986	117340	Feb-20	before	Anus	Male	Positive	No	MSM	20--49	35-44	Europe+Turkey	Yes	0.19	0.012	1583
NG_AMS0710	ERS13440987	117341	Feb-20	before	Anus	Male	Negative	No	MSM	10--19	25-34	M-S America	No	0.25	0.003	8156
NG_AMS0711	ERS13440988	117342	Feb-20	before	Anus	Male	Negative	No	MSM	20--49	25-34	M-S America	No	0.094	0.012	7363
NG_AMS0712	ERS13440989	117343	Feb-20	before	Urethra	Male	Negative	No	MSM	5--9	25-34	The Netherlands	Yes	0.125	0.008	10314
NG_AMS0713	ERS13440990	117344	Feb-20	before	Urethra	Male	Positive	No	MSM	2--4	35-44	Asia	Yes	0.19	0.002	8156
NG_AMS0714	ERS13440991	117345	Feb-20	before	Anus	Male	Negative	Yes	MSM	20--49	25-34	The Netherlands	No	0.125	0.012	1583
NG_AMS0715	ERS13440992	117346	Feb-20	before	Vagina	Female	Unknown	No	female	2--4	<25	The Netherlands	No	0.064	0.004	11990
NG_AMS0716	ERS13440993	117347	Feb-20	before	Anus	Male	Negative	No	MSM	20--49	25-34	Europe+Turkey	No	0.19	0.008	7822
NG_AMS0717	ERS13440994	117348	Feb-20	before	Anus	Male	Negative	No	MSM	5--9	25-34	The Netherlands	No	0.19	0.012	7827
NG_AMS0718	ERS13440995	117349	Feb-20	before	Urethra	Male	Negative	No	MSM	5--9	35-44	The Netherlands	No	0.032	0.004	1587
NG_AMS0719	ERS13440996	117350	Feb-20	before	Anus	Male	Negative	No	MSM	20--49	≥45	The Netherlands	No	0.032	0.004	1587
NG_AMS0720	ERS13440997	117351	Feb-20	before	Anus	Male	Negative	No	MSM	5--9	<25	The Netherlands	No	0.125	0.008	7827
NG_AMS0721	ERS13440998	117352	Feb-20	before	Anus	Male	Positive	No	MSM	20--49	35-44	The Netherlands	No	0.047	0.006	1583
NG_AMS0722	ERS13440999	117353	Feb-20	before	Urethra	Male	Negative	No	MSM	10--19	<25	Europe+Turkey	No	0.094	0.008	7827
NG_AMS0723	ERS13441000	117354	Feb-20	before	Urethra	Male	Unknown	No	MSM	5--9	25-34	Asia	No	0.125	0.032	1588
NG_AMS0724	ERS13441001	117355	Feb-20	before	Anus	Male	Negative	No	MSM	10--19	25-34	The Netherlands	No	0.75	0.002	9362
NG_AMS0725	ERS13441002	117356	Feb-20	before	Anus	Male	Positive	No	MSM	20--49	35-44	Europe+Turkey	No	0.25	0.008	7822
NG_AMS0726	ERS13441003	117357	Feb-20	before	Anus	Male	Positive	No	MSM	20--49	≥45	The Netherlands	No	0.19	0.012	11710
NG_AMS0727	ERS13441004	117358	Feb-20	before	Urethra	Male	Positive	No	transgender	≥50	25-34	Suriname + Dutch Antilles	Yes	0.19	0.006	10314
NG_AMS0728	ERS13441005	117359	Feb-20	before	Urethra	Male	Negative	No	MSM	2--4	25-34	M-S America	Yes	1	0.003	9362
NG_AMS0729	ERS13441006	117360	Feb-20	before	Anus	Male	Positive	No	MSM	≥50	35-44	The Netherlands	No	0.19	0.008	7822
NG_AMS0730	ERS13441007	117361	Feb-20	before	Vagina	Female	Negative	No	female	0-1	<25	Suriname + Dutch Antilles	No	0.25	0.003	7359
NG_AMS0731	ERS13441008	117362	Feb-20	before	Anus	Male	Negative	No	MSM	20--49	≥45	The Netherlands	No	0.25	0.008	7822
NG_AMS0732	ERS13441009	117363	Feb-20	before	Urethra	Male	Negative	No	MSW	5--9	25-34	M-S America	Yes	0.125	0.003	8156
NG_AMS0733	ERS13441010	117364	Feb-20	before	Urethra	Male	Negative	No	MSW	2--4	25-34	Africa	Yes	0.19	0.004	7359
NG_AMS0734	ERS13441011	117365	Feb-20	before	Urethra	Male	Negative	No	MSM	20--49	35-44	Europe+Turkey	Yes	2	0.012	11422
NG_AMS0735	ERS13441012	117366	Feb-20	before	Anus	Male	Negative	No	MSM	5--9	25-34	The Netherlands	No	0.19	0.012	7363
NG_AMS0736	ERS13441013	117367	Feb-20	before	Anus	Male	Negative	No	MSM	5--9	25-34	Europe+Turkey	No	0.064	0.003	11706
NG_AMS0737	ERS13441014	117368	Feb-20	before	Anus	Male	Negative	No	MSM	2--4	≥45	The Netherlands	No	0.094	0.004	1599
NG_AMS0738	ERS13441015	117369	Feb-20	before	Anus	Male	Negative	No	MSM	20--49	35-44	The Netherlands	No	0.75	0.004	11706
NG_AMS0739	ERS13441016	117370	Feb-20	before	Vagina	Female	Negative	No	female	10--19	<25	The Netherlands	No	0.25	0.002	11706
NG_AMS0740	ERS13441017	117371	Feb-20	before	Anus	Male	Positive	No	MSM	5--9	35-44	M-S America	No	0.19	0.012	7822
NG_AMS0741	ERS13441018	117372	Feb-20	before	Anus	Male	Negative	No	MSM	10--19	35-44	The Netherlands	No	0.19	0.023	7822
NG_AMS0742	ERS13441019	117373	Feb-20	before	Anus	Male	Negative	No	MSM	5--9	35-44	Europe+Turkey	No	0.064	0.003	1599
NG_AMS0743	ERS13441020	117374	Feb-20	before	Urethra	Male	Negative	No	MSW	5--9	<25	Africa	No	0.064	0.003	8163
NG_AMS0744	ERS13441021	117375	Feb-20	before	Urethra	Male	Negative	No	MSW	2--4	≥45	Suriname + Dutch Antilles	Yes	0.047	< 0.002	8135
NG_AMS0745	ERS13441022	117376	Feb-20	before	Anus	Male	Positive	No	MSM	2--4	35-44	Europe+Turkey	No	0.094	0.003	1599
NG_AMS0746	ERS13441023	117377	Feb-20	before	Anus	Male	Negative	No	MSM	≥50	25-34	The Netherlands	No	0.19	0.003	11999
NG_AMS0747	ERS13441024	117378	Feb-20	before	Urethra	Male	Positive	No	MSM	≥50	≥45	The Netherlands	Yes	0.19	0.002	8156
NG_AMS0748	ERS13441025	117379	Feb-20	before	Urethra	Male	Negative	No	MSW	2--4	25-34	Suriname + Dutch Antilles	Yes	0.064	< 0.002	8135
NG_AMS0749	ERS13441026	117380	Feb-20	before	Urethra	Male	Negative	No	MSM	5--9	35-44	Africa	Yes	0.19	0.032	7827
NG_AMS0750	ERS13441027	117381	Feb-20	before	Anus	Male	Unknown	No	MSM	5--9	<25	The Netherlands	No	0.064	0.003	1599
NG_AMS0751	ERS13441028	117382	Feb-20	before	Anus	Male	Negative	No	MSM	20--49	25-34	The Netherlands	No	0.25	0.004	-
NG_AMS0752	ERS13441029	117383	Feb-20	before	Anus	Male	Negative	No	MSM	2--4	<25	The Netherlands	Yes	0.094	0.094	7827
NG_AMS0753	ERS13441030	117384	Feb-20	before	Urethra	Male	Negative	No	MSM	≥50	35-44	The Netherlands	Yes	0.19	0.006	7822
NG_AMS0754	ERS13441031	117385	Feb-20	before	Urethra	Male	Negative	No	MSM	5--9	25-34	Africa	Yes	0.19	0.012	1583
NG_AMS0755	ERS13441032	117386	Feb-20	before	Anus	Male	Positive	No	MSM	10--19	35-44	Europe+Turkey	Yes	1.5	0.012	11422
NG_AMS0756	ERS13441033	117387	Feb-20	before	Anus	Male	Negative	No	MSM	2--4	25-34	Europe+Turkey	No	0.19	0.012	15261
NG_AMS0757	ERS13441034	117388	Feb-20	before	Urethra	Male	Negative	Yes	MSM	20--49	25-34	The Netherlands	Yes	0.38	0.003	15183
NG_AMS0758	ERS13441035	117389	Feb-20	before	Anus	Male	Negative	No	MSM	5--9	35-44	The Netherlands	No	0.19	0.016	7363
NG_AMS0759	ERS13441036	117390	Feb-20	before	Urethra	Male	Negative	No	MSM	2--4	<25	Europe+Turkey	Yes	0.38	0.003	13292
NG_AMS0760	ERS13441037	117391	Feb-20	before	Anus	Male	Positive	No	MSM	5--9	≥45	The Netherlands	No	0.19	0.012	1583
NG_AMS0761	ERS13441038	117392	Feb-20	before	Cervix	Female	Unknown	No	female	5--9	<25	The Netherlands	No	0.19	0.004	8156
NG_AMS0762	ERS13441039	117393	Feb-20	before	Urethra	Male	Negative	No	MSM	20--49	35-44	The Netherlands	No	0.19	0.004	13266
NG_AMS0763	ERS13441040	117394	Feb-20	before	Vagina	Female	Negative	No	female	0-1	<25	M-S America	Yes	0.064	0.006	11990
NG_AMS0764	ERS13441041	117395	Feb-20	before	Urethra	Male	Negative	No	MSM	2--4	25-34	M-S America	Yes	0.094	0.002	8120
NG_AMS0765	ERS13441042	117396	Feb-20	before	Anus	Male	Negative	No	MSM	2--4	25-34	The Netherlands	Yes	0.125	0.002	11706
NG_AMS0766	ERS13441043	117397	Feb-20	before	Anus	Male	Negative	Yes	MSM	20--49	<25	The Netherlands	No	0.19	0.004	8156
NG_AMS0767	ERS13441044	117398	May-20	during	Anus	Male	Negative	No	MSM	0-1	25-34	Asia	No	0.125	0.002	1599
NG_AMS0768	ERS13441045	117399	May-20	during	Anus	Male	Negative	No	MSM	5--9	35-44	The Netherlands	No	0.25	0.002	8156
NG_AMS0769	ERS13441046	117400	May-20	during	Urethra	Male	Positive	Yes	MSM	5--9	35-44	Europe+Turkey	Yes	0.19	0.016	1583
NG_AMS0770	ERS13441047	117401	May-20	during	Anus	Male	Negative	No	MSM	5--9	25-34	Africa	Yes	1	0.003	9362
NG_AMS0771	ERS13441048	117402	May-20	during	Anus	Male	Negative	Yes	MSM	≥50	<25	Europe+Turkey	Yes	1	0.003	11422
NG_AMS0772	ERS13441049	117403	May-20	during	Anus	Male	Negative	No	MSM	10--19	≥45	The Netherlands	No	0.19	0.006	7822
NG_AMS0773	ERS13441050	117404	May-20	during	Anus	Male	Negative	No	MSM	5--9	25-34	The Netherlands	No	1	0.002	9362
NG_AMS0774	ERS13441051	117405	May-20	during	Urethra	Male	Negative	No	MSM	10--19	25-34	The Netherlands	Yes	0.064	0.006	1583
NG_AMS0775	ERS13441052	117406	May-20	during	Anus	Male	Negative	No	MSM	10--19	25-34	M-S America	Yes	0.75	0.004	7822
NG_AMS0776	ERS13441053	117407	May-20	during	Urethra	Male	Negative	No	MSM	2--4	25-34	Asia	Yes	0.094	< 0.002	8156
NG_AMS0777	ERS13441054	117408	May-20	during	Anus	Male	Positive	No	MSM	5--9	35-44	The Netherlands	No	0.75	0.004	7822
NG_AMS0778	ERS13441055	117409	May-20	during	Anus	Male	Negative	No	MSM	2--4	25-34	Europe+Turkey	Yes	0.032	0.004	1583
NG_AMS0779	ERS13441056	117410	May-20	during	Anus	Male	Negative	No	MSM	5--9	25-34	The Netherlands	Yes	0.125	0.012	1583
NG_AMS0780	ERS13441057	117411	May-20	during	Anus	Male	Negative	No	MSM	10--19	35-44	The Netherlands	No	1	0.003	9362
NG_AMS0781	ERS13441058	117412	May-20	during	Anus	Male	Negative	No	MSM	2--4	25-34	The Netherlands	Yes	0.38	0.002	11706
NG_AMS0782	ERS13441059	117413	May-20	during	Anus	Male	Positive	No	MSM	5--9	25-34	M-S America	No	1.5	0.008	9363
NG_AMS0783	ERS13441060	117414	May-20	during	Anus	Male	Negative	No	MSM	2--4	25-34	The Netherlands	No	0.19	0.094	7827
NG_AMS0784	ERS13441061	117415	May-20	during	Urethra	Male	Unknown	No	MSW	2--4	<25	The Netherlands	No	0.19	0.002	11706
NG_AMS0785	ERS13441062	117416	May-20	during	Anus	Male	Negative	No	MSM	5--9	25-34	Europe+Turkey	No	0.125	0.003	8143
NG_AMS0786	ERS13441063	117417	May-20	during	Anus	Male	Negative	No	MSM	2--4	≥45	The Netherlands	No	1.5	0.003	9362
NG_AMS0787	ERS13441064	117418	May-20	during	Anus	Male	Negative	No	MSM	2--4	25-34	The Netherlands	No	0.25	0.008	8156
NG_AMS0788	ERS13441065	117419	May-20	during	Urethra	Male	Positive	No	MSM	2--4	<25	Europe+Turkey	Yes	0.094	0.003	8143
NG_AMS0789	ERS13441066	117420	May-20	during	Urethra	Male	Negative	No	MSM	5--9	25-34	Asia	No	1	0.002	9362
NG_AMS0790	ERS13441067	117421	May-20	during	Anus	Male	Negative	Yes	MSM	≥50	<25	The Netherlands	No	0.5	0.003	1584
NG_AMS0791	ERS13441068	117422	May-20	during	Urethra	Male	Negative	Yes	MSM	10--19	25-34	Suriname + Dutch Antilles	Yes	0.032	0.004	8133
NG_AMS0792	ERS13441069	117423	May-20	during	Urethra	Male	Unknown	No	MSM	0-1	<25	Suriname + Dutch Antilles	Yes	0.047	0.003	8133
NG_AMS0793	ERS13441070	117424	May-20	during	Anus	Male	Positive	No	MSM	20--49	35-44	The Netherlands	No	0.125	0.012	1583
NG_AMS0794	ERS13441071	117425	May-20	during	Anus	Male	Negative	No	MSM	5--9	25-34	The Netherlands	No	0.032	0.012	1588
NG_AMS0795	ERS13441072	117426	May-20	during	Urethra	Male	Negative	No	MSW	2--4	<25	Suriname + Dutch Antilles	No	0.25	0.002	1596
NG_AMS0796	ERS13441073	117427	May-20	during	Anus	Male	Positive	No	MSM	2--4	25-34	Europe+Turkey	Yes	0.25	0.002	1584
NG_AMS0797	ERS13441074	117428	May-20	during	Urethra	Male	Negative	No	MSM	5--9	25-34	The Netherlands	Yes	0.19	0.006	7827
NG_AMS0798	ERS13441075	117429	May-20	during	Urethra	Male	Negative	No	MSM	5--9	25-34	Europe+Turkey	Yes	0.125	< 0.002	11706
NG_AMS0799	ERS13441076	117430	May-20	during	Urethra	Male	Positive	No	MSM	10--19	≥45	The Netherlands	Yes	0.38	0.004	10314
NG_AMS0800	ERS13441077	117431	May-20	during	Anus	Male	Negative	No	MSM	5--9	25-34	M-S America	No	0.19	0.003	8143
NG_AMS0801	ERS13441078	117432	May-20	during	Anus	Male	Negative	No	MSM	2--4	<25	Suriname + Dutch Antilles	Yes	0.25	0.002	8156
NG_AMS0802	ERS13441079	117433	May-20	during	Anus	Male	Negative	No	MSM	2--4	≥45	Europe+Turkey	No	0.125	0.003	8143
NG_AMS0803	ERS13441080	117434	May-20	during	Anus	Male	Negative	No	MSM	20--49	35-44	M-S America	No	0.094	0.006	1583
NG_AMS0804	ERS13441081	117435	May-20	during	Anus	Male	Negative	No	MSM	2--4	35-44	The Netherlands	No	0.094	0.002	1599
NG_AMS0805	ERS13441082	117436	May-20	during	Urethra	Male	Negative	No	MSW	2--4	<25	Suriname + Dutch Antilles	Yes	0.023	0.002	8112
NG_AMS0806	ERS13441083	117437	May-20	during	Urethra	Male	Negative	No	MSM	10--19	35-44	Africa	Yes	0.125	0.004	13266
NG_AMS0807	ERS13441084	117438	May-20	during	Urethra	Male	Negative	No	MSM	20--49	25-34	The Netherlands	Yes	0.25	0.002	8156
NG_AMS0808	ERS13441085	117439	June-20	during	Urethra	Male	Positive	No	MSM	20--49	25-34	Europe+Turkey	Yes	0.38	0.003	8143
NG_AMS0809	ERS13441086	117440	June-20	during	Urethra	Male	Negative	No	MSW	2--4	35-44	Suriname + Dutch Antilles	Yes	0.064	0.006	11990
NG_AMS0810	ERS13441087	117441	June-20	during	Urethra	Male	Positive	No	MSM	2--4	35-44	The Netherlands	Yes	1	0.002	9362
NG_AMS0811	ERS13441088	117442	June-20	during	Anus	Male	Negative	No	MSM	20--49	25-34	Europe+Turkey	Yes	0.75	0.002	9362
NG_AMS0812	ERS13441089	117443	June-20	during	Anus	Male	Negative	No	MSM	5--9	25-34	The Netherlands	No	0.25	0.002	8156
NG_AMS0813	ERS13441090	117444	June-20	during	Urethra	Male	Negative	No	MSM	2--4	25-34	Suriname + Dutch Antilles	Yes	0.19	0.006	1583
NG_AMS0814	ERS13441091	117445	June-20	during	Urethra	Male	Negative	No	MSM	20--49	25-34	The Netherlands	Yes	1.5	0.006	9363
NG_AMS0815	ERS13441092	117446	June-20	during	Anus	Male	Negative	Yes	MSM	2--4	<25	The Netherlands	No	1	0.004	9363
NG_AMS0816	ERS13441093	117447	June-20	during	Anus	Male	Negative	No	MSM	5--9	<25	The Netherlands	No	0.125	0.002	13266
NG_AMS0817	ERS13441094	117448	June-20	during	Urethra	Male	Negative	No	MSM	2--4	<25	Europe+Turkey	Yes	0.75	0.003	11422
NG_AMS0818	ERS13441095	117449	June-20	during	Anus	Male	Negative	No	MSM	20--49	35-44	Europe+Turkey	No	0.125	0.006	1583
NG_AMS0819	ERS13441096	117450	June-20	during	Vagina	Female	Unknown	No	female	0-1	<25	Africa	No	0.19	0.003	7359
NG_AMS0820	ERS13441097	117451	June-20	during	Urethra	Male	Negative	No	MSM	10--19	35-44	The Netherlands	No	0.38	0.003	8156
NG_AMS0821	ERS13441098	117452	June-20	during	Urethra	Male	Unknown	No	MSW	2--4	<25	Suriname + Dutch Antilles	No	0.064	0.002	8163
NG_AMS0822	ERS13441099	117453	June-20	during	Anus	Male	Positive	No	MSM	5--9	25-34	The Netherlands	No	0.19	0.002	8156
NG_AMS0823	ERS13441100	117454	June-20	during	Anus	Male	Negative	No	MSM	20--49	25-34	The Netherlands	No	1	0.003	7822
NG_AMS0824	ERS13441101	117455	June-20	during	Urethra	Male	Negative	No	MSM	5--9	<25	The Netherlands	No	1	0.003	9362
NG_AMS0825	ERS13441102	117456	June-20	during	Urethra	Male	Negative	No	MSM	20--49	35-44	Europe+Turkey	Yes	0.5	0.002	9362
NG_AMS0826	ERS13441103	117457	June-20	during	Anus	Male	Negative	No	MSM	2--4	<25	The Netherlands	No	0.19	0.012	7822
NG_AMS0827	ERS13441104	117458	June-20	during	Anus	Male	Negative	Yes	MSM	≥50	25-34	M-S America	Yes	0.19	0.004	10314
NG_AMS0828	ERS13441105	117459	June-20	during	Cervix	Female	Unknown	No	female	0-1	<25	Suriname + Dutch Antilles	No	0.064	0.003	8163
NG_AMS0829	ERS13441106	117460	June-20	during	Anus	Male	Negative	No	MSM	5--9	<25	The Netherlands	Yes	0.19	0.047	7827
NG_AMS0830	ERS13441107	117461	June-20	during	Anus	Male	Negative	No	MSM	2--4	25-34	The Netherlands	No	0.125	0.004	10314
NG_AMS0831	ERS13441108	117462	June-20	during	Anus	Male	Negative	No	MSM	≥50	<25	The Netherlands	No	1	0.002	9362
NG_AMS0832	ERS13441109	117463	June-20	during	Anus	Male	Negative	No	MSM	5--9	25-34	Europe+Turkey	Yes	0.125	0.012	1583
NG_AMS0833	ERS13441110	117464	June-20	during	Anus	Male	Negative	No	MSM	2--4	25-34	The Netherlands	No	0.19	0.008	1583
NG_AMS0834	ERS13441111	117465	June-20	during	Anus	Male	Negative	No	MSM	10--19	25-34	Europe+Turkey	No	1.5	0.008	11422
NG_AMS0835	ERS13441112	117466	June-20	during	Urethra	Male	Negative	No	MSM	2--4	25-34	The Netherlands	Yes	0.19	0.002	15183
NG_AMS0836	ERS13441113	117467	June-20	during	Urethra	Male	Unknown	No	MSW	2--4	<25	The Netherlands	Yes	0.023	0.002	7359
NG_AMS0837	ERS13441114	117468	June-20	during	Anus	Male	Negative	No	MSM	5--9	≥45	The Netherlands	No	2	0.032	7363
NG_AMS0838	ERS13441115	117469	June-20	during	Anus	Male	Negative	No	MSM	5--9	<25	Europe+Turkey	No	0.19	0.008	7822
NG_AMS0839	ERS13441116	117470	June-20	during	Vagina	Female	Negative	Yes	female	≥50	<25	The Netherlands	Yes	0.047	0.004	1594
NG_AMS0840	ERS13441117	117471	June-20	during	Anus	Male	Unknown	No	MSM	2--4	25-34	The Netherlands	No	0.19	0.012	1583
NG_AMS0841	ERS13441118	117472	June-20	during	Anus	Male	Negative	No	MSM	10--19	25-34	Other	No	0.125	0.008	1583
NG_AMS0842	ERS13441119	117473	June-20	during	Anus	Male	Negative	No	MSM	≥50	25-34	Asia	No	1	0.002	9362
NG_AMS0843	ERS13441120	117474	June-20	during	Anus	Male	Negative	No	MSM	10--19	25-34	Asia	No	1	0.002	9362
NG_AMS0844	ERS13441121	117475	June-20	during	Anus	Male	Negative	No	MSM	2--4	35-44	Asia	No	1	0.003	9362
NG_AMS0845	ERS13441122	117476	June-20	during	Urethra	Male	Negative	No	MSM	20--49	35-44	The Netherlands	Yes	0.125	0.008	7822
NG_AMS0846	ERS13441123	117477	June-20	during	Urethra	Male	Unknown	No	MSM	2--4	25-34	Europe+Turkey	Yes	0.19	0.002	11706
NG_AMS0847	ERS13441124	117478	June-20	during	Anus	Male	Negative	No	MSM	5--9	≥45	The Netherlands	No	0.125	0.002	13526
NG_AMS0848	ERS13441125	117479	June-20	during	Anus	Male	Negative	No	MSM	2--4	35-44	The Netherlands	No	0.19	0.023	13489
NG_AMS0849	ERS13441126	117480	June-20	during	Anus	Male	Negative	No	MSM	5--9	35-44	The Netherlands	No	0.125	0.008	7822
NG_AMS0850	ERS13441127	117481	June-20	during	Anus	Male	Negative	No	MSM	5--9	25-34	The Netherlands	No	0.75	0.002	9362
NG_AMS0851	ERS13441128	117482	June-20	during	Anus	Male	Positive	No	MSM	10--19	25-34	Europe+Turkey	No	1	0.003	9362
NG_AMS0852	ERS13441129	117483	June-20	during	Anus	Male	Negative	No	MSM	2--4	35-44	Europe+Turkey	Yes	0.25	0.016	7363
NG_AMS0853	ERS13441130	117484	June-20	during	Anus	Male	Positive	Yes	MSM	≥50	35-44	Suriname + Dutch Antilles	No	1	0.004	11422
NG_AMS0854	ERS13441131	117485	June-20	during	Urethra	Male	Negative	No	MSM	10--19	≥45	The Netherlands	Yes	0.25	0.002	13292
NG_AMS0855	ERS13441132	117486	June-20	during	Urethra	Male	Negative	No	MSM	0-1	35-44	Europe+Turkey	No	0.75	0.004	8134
NG_AMS0856	ERS13441133	117487	June-20	during	Anus	Male	Negative	No	MSM	10--19	≥45	Europe+Turkey	No	0.032	0.002	8133
NG_AMS0857	ERS13441134	117488	June-20	during	Anus	Male	Negative	No	MSM	10--19	25-34	Suriname + Dutch Antilles	No	0.25	0.016	7822
NG_AMS0858	ERS13441135	117489	June-20	during	Vagina	Female	Negative	Yes	female	2--4	25-34	Suriname + Dutch Antilles	Yes	0.19	0.004	7359
NG_AMS0859	ERS13441136	117490	June-20	during	Urethra	Male	Positive	No	MSM	10--19	25-34	M-S America	No	0.38	0.002	15183
NG_AMS0860	ERS13441137	117491	June-20	during	Anus	Male	Negative	No	MSM	5--9	25-34	The Netherlands	No	1.5	0.004	9362
NG_AMS0861	ERS13441138	117492	June-20	during	Urethra	Male	Unknown	No	MSW	2--4	<25	Suriname + Dutch Antilles	No	0.094	0.003	11990
NG_AMS0862	ERS13441139	117493	June-20	during	Anus	Male	Negative	No	MSM	20--49	35-44	M-S America	No	1	0.003	9362
NG_AMS0863	ERS13441140	117494	June-20	during	Anus	Male	Positive	No	MSM	20--49	35-44	Europe+Turkey	No	0.125	0.002	13526
NG_AMS0864	ERS13441141	117495	June-20	during	Urethra	Male	Negative	No	MSM	10--19	<25	The Netherlands	No	0.19	0.003	8156
NG_AMS0865	ERS13441142	117496	June-20	during	Anus	Male	Negative	No	MSM	10--19	<25	Suriname + Dutch Antilles	Yes	0.38	0.003	8156
NG_AMS0866	ERS13441143	117497	June-20	during	Anus	Male	Negative	No	MSM	5--9	25-34	Other	Yes	0.064	0.008	1588
NG_AMS0867	ERS13441144	117498	June-20	during	Anus	Male	Negative	No	MSM	10--19	25-34	The Netherlands	No	0.25	0.002	8156
NG_AMS0868	ERS13441145	117499	June-20	during	Vagina	Female	Unknown	No	female	0-1	<25	The Netherlands	No	0.047	0.004	8163
NG_AMS0869	ERS13441146	117500	June-20	during	Anus	Male	Negative	No	MSM	2--4	≥45	The Netherlands	No	0.19	0.012	7822
NG_AMS0870	ERS13441147	117501	June-20	during	Urethra	Male	Positive	No	MSM	5--9	≥45	The Netherlands	Yes	0.25	0.008	7822
NG_AMS0871	ERS13441148	117502	June-20	during	Urethra	Male	Negative	No	MSW	10--19	<25	The Netherlands	No	0.094	0.002	1585
NG_AMS0872	ERS13441149	117503	June-20	during	Anus	Male	Positive	No	MSM	5--9	≥45	M-S America	Yes	0.25	0.003	8156
NG_AMS0873	ERS13441150	117504	June-20	during	Cervix	Female	Unknown	No	female	5--9	<25	The Netherlands	Yes	0.047	< 0.002	8392
NG_AMS0874	ERS13441151	117505	June-20	during	Anus	Male	Negative	No	MSM	2--4	≥45	Africa	No	0.19	0.006	10314
NG_AMS0875	ERS13441152	117506	June-20	during	Anus	Male	Negative	No	MSM	2--4	<25	Asia	Yes	0.25	0.002	11706
NG_AMS0876	ERS13441153	117507	June-20	during	Urethra	Male	Unknown	No	MSM	0-1	<25	The Netherlands	Yes	0.5	0.003	9362
NG_AMS0877	ERS13441154	117508	June-20	during	Urethra	Male	Negative	No	MSM	2--4	35-44	Unknown	Yes	0.25	0.002	15183
NG_AMS0878	ERS13441155	117509	June-20	during	Anus	Male	Negative	No	MSM	2--4	25-34	Europe+Turkey	No	0.25	0.002	15183
NG_AMS0880	ERS13441156	117510	June-20	during	Anus	Female	Unknown	No	female	2--4	<25	Asia	No	0.19	0.003	7359
NG_AMS0881	ERS13441157	117511	June-20	during	Anus	Male	Negative	No	MSM	20--49	25-34	The Netherlands	No	1.5	0.012	7363
NG_AMS0882	ERS13441158	117512	June-20	during	Anus	Male	Negative	No	MSM	20--49	25-34	Europe+Turkey	No	1.5	0.016	11422
NG_AMS0883	ERS13441159	117513	June-20	during	Cervix	Female	Unknown	No	female	2--4	<25	Europe+Turkey	No	0.023	0.002	7359
NG_AMS0884	ERS13441160	117514	June-20	during	Anus	Male	Negative	No	MSM	5--9	25-34	Asia	No	0.19	0.016	7822
NG_AMS0885	ERS13441161	117515	June-20	during	Anus	Male	Positive	No	MSM	5--9	35-44	Suriname + Dutch Antilles	Yes	0.25	0.002	15246
NG_AMS0886	ERS13441162	117516	June-20	during	Urethra	Male	Negative	No	MSM	2--4	25-34	Suriname + Dutch Antilles	Yes	0.25	0.002	15246
NG_AMS0887	ERS13441163	117517	June-20	during	Anus	Male	Negative	No	MSM	10--19	<25	The Netherlands	No	0.75	0.003	9362
NG_AMS0888	ERS13441164	117518	June-20	during	Urethra	Male	Negative	No	MSM	0-1	25-34	The Netherlands	Yes	0.38	0.003	13292
NG_AMS0889	ERS13441165	117519	June-20	during	Urethra	Male	Unknown	No	MSW	2--4	25-34	Suriname + Dutch Antilles	No	0.064	0.003	8163
NG_AMS0890	ERS13441166	117520	June-20	during	Urethra	Male	Negative	No	MSM	2--4	≥45	The Netherlands	No	0.19	0.012	7822
NG_AMS0891	ERS13441167	117521	June-20	during	Urethra	Male	Negative	No	MSM	2--4	25-34	Europe+Turkey	Yes	0.25	0.002	15183
NG_AMS0892	ERS13441168	117522	June-20	during	Anus	Male	Negative	No	MSM	0-1	<25	The Netherlands	No	1.5	0.002	9362
NG_AMS0893	ERS13441169	117523	June-20	during	Anus	Male	Negative	No	MSM	5--9	35-44	The Netherlands	No	1	0.003	9362
NG_AMS0894	ERS13441170	117524	June-20	during	Anus	Male	Negative	No	MSM	5--9	25-34	Suriname + Dutch Antilles	No	1	0.003	9362
NG_AMS0895	ERS13441171	117525	June-20	during	Anus	Male	Negative	Yes	MSM	0-1	25-34	M-S America	Yes	0.25	0.004	1584
NG_AMS0896	ERS13441172	117526	June-20	during	Anus	Male	Negative	No	MSM	5--9	25-34	The Netherlands	No	0.75	0.003	9362
NG_AMS0897	ERS13441173	117527	June-20	during	Urethra	Male	Negative	Yes	MSM	2--4	35-44	Europe+Turkey	Yes	1	0.003	9362
NG_AMS0898	ERS13441174	117528	June-20	during	Anus	Male	Positive	No	MSM	10--19	25-34	M-S America	No	0.5	0.006	9362
NG_AMS0899	ERS13441175	117529	June-20	during	Anus	Male	Positive	No	MSM	10--19	35-44	Europe+Turkey	No	1	0.008	9362
NG_AMS0900	ERS13441176	117530	June-20	during	Anus	Male	Negative	No	MSM	2--4	25-34	Africa	Yes	0.38	0.002	15183
NG_AMS0901	ERS13441177	117531	June-20	during	Anus	Male	Negative	No	MSM	5--9	<25	Asia	No	1.5	0.004	9362
NG_AMS0902	ERS13441178	117532	June-20	during	Anus	Male	Negative	No	MSM	10--19	35-44	The Netherlands	No	0.38	0.008	7822
NG_AMS0903	ERS13441179	117533	June-20	during	Anus	Male	Negative	No	MSM	5--9	35-44	The Netherlands	No	1	0.003	9362
NG_AMS0904	ERS13441180	117534	June-20	during	Anus	Male	Positive	No	MSM	5--9	25-34	The Netherlands	No	0.125	0.002	8156
NG_AMS0905	ERS13441181	117535	June-20	during	Urethra	Male	Negative	No	MSW	2--4	25-34	M-S America	No	0.064	0.008	11990
NG_AMS0906	ERS13441182	117536	June-20	during	Urethra	Male	Negative	No	MSM	20--49	35-44	The Netherlands	Yes	1.5	0.016	11422
NG_AMS0907	ERS13441183	117537	June-20	during	Anus	Male	Negative	No	MSM	20--49	<25	The Netherlands	Yes	0.75	0.003	9362
NG_AMS0908	ERS13441184	117538	June-20	during	Urethra	Male	Unknown	No	MSW	2--4	<25	Suriname + Dutch Antilles	Yes	0.094	0.003	7359
